# Supplementary material for: Perineuronal net digestion with chondroitinase restores memory in mice with tau pathology
Source: Exp Neurol. 2015 Mar;265:48–58. doi: 10.1016/j.expneurol.2014.11.013 (PMC4353684; doi:10.1016/j.expneurol.2014.11.013)
Supplement: Fig. S1 — Sample exploration time for Tg P301S mice at different ages. Sample exploration times were measured in P301S mice and age-matched control mice at 1 M, 2 M and 3 M olds. No difference between P301S mice and control mice was found. Data are presented as mean ± SEM. 1 M: Control n = 7, P301S n = 9; 2 M: Control n = 5, P301S n = 7; 3 M: Control n = 6, P301S n = 10. [file mmc1.zip]

Archive with 1 entries (1 files):
- XNR11885-mmc1.TIF
