# Supplementary material for: Perineuronal net digestion with chondroitinase restores memory in mice with tau pathology
Source: Exp Neurol. 2015 Mar;265:48–58. doi: 10.1016/j.expneurol.2014.11.013 (PMC4353684; doi:10.1016/j.expneurol.2014.11.013)
Supplement: Fig. S2 — PNNs are present in Tg P301S mice. A. Brain slices of P301S mice were stained with biotin-WFA and AT8 antibodies. WFA-positive neurons in the PRh were visible in P301S mice. Green: WFA-positive, red: AT8-positive, blue: DAPI B. Stereological analysis of WFA-positive neurons in the PRh of control and P301S mice at 3 month old. Data are presented as mean ± SEM. Control n = 4 P301S n = 6. [file mmc2.zip]

Archive with 1 entries (1 files):
- XNR11885-mmc2.TIF
