# Supplementary material for: Perineuronal net digestion with chondroitinase restores memory in mice with tau pathology
Source: Exp Neurol. 2015 Mar;265:48–58. doi: 10.1016/j.expneurol.2014.11.013 (PMC4353684; doi:10.1016/j.expneurol.2014.11.013)
Supplement: Fig. S3 — Tauopathy after 5 weeks of ChABC treatment in Tg P301S mice. A. Hyperphosphorylated tau was visualized by AT8 antibody immunostaining in the PRh of P-nase and ChABC injected mice at 5 weeks post-injection. AT8 (B) or NeuN-positive cells (C) were stereologically quantified in the PRh cortex of P301S mice (P-nase n = 6, ChABC n = 6). No significant influence of ChABC treatment on AT8 staining or neuronal cell number was present in the Tg P301S mice. Data are presented as mean ± SEM. [file mmc3.zip]

Archive with 1 entries (1 files):
- XNR11885-mmc3.TIF
